# Supplementary material for: Synthesis and Luminescent Properties of s-Tetrazine Derivatives Conjugated with the 4H-1,2,4-Triazole Ring
Source: Molecules. 2022 Jun 6;27(11):3642. doi: 10.3390/molecules27113642 (PMC9181980; doi:10.3390/molecules27113642)
Supplement: Supplementary file 1 [file molecules-27-03642-s001.zip]

Archive with 1 entries (1 files):
- molecules-1743952-supplementary.pdf
